# Supplementary material for: Relative Validity of the Meal-Based Diet History Questionnaire for Estimating Nutrient Intake among Japanese Women and Men aged 30–76 Years
Source: Nutrients. 2022 Oct 13;14(20):4270. doi: 10.3390/nu14204270 (PMC9609373; doi:10.3390/nu14204270)
Supplement: Supplementary file 1 [file nutrients-14-04270-s001.zip]

Archive with 1 entries (1 files):
- nutrients-1882756-supplementary.pdf
